# Supplementary material for: Synthetic Receptors Based on Abiotic Cyclo(pseudo)peptides
Source: Molecules. 2022 Apr 28;27(9):2821. doi: 10.3390/molecules27092821 (PMC9103335; doi:10.3390/molecules27092821)
Supplement: Supplementary file 1 [file molecules-27-02821-s001.zip]

Archive with 12 entries (12 files):
- Fig. 01a_xyz.txt
- Fig. 01b_xyz.txt
- Fig. 01c_xyz.txt
- Fig. 03a_xyz.txt
- Fig. 03b_xyz.txt
- Fig. 03c_xyz.txt
- Fig. 03d_xyz.txt
- Fig. 04_xyz.txt
- Fig. 19a_xyz.txt
- Fig. 19b_xyz.txt
- Fig. 20a_xyz.txt
- Fig. 20b_xyz.txt
