# Supplementary material for: Synthetic Receptors Based on Abiotic Cyclo(pseudo)peptides
Source: Molecules. 2022 Apr 28;27(9):2821. doi: 10.3390/molecules27092821 (PMC9103335; doi:10.3390/molecules27092821)
Supplement: Supplementary file 1 [file molecules-27-02821-s001.zip › Fig. 01a_xyz.txt]

H       -3.575199     -1.067691     -2.529392
C       -3.720185     -0.592628     -1.554873
C       -2.534160     -0.739843     -0.602390
N       -2.616901      0.434625      0.257697
C       -3.548773      1.417406     -0.271658
C       -3.879862      0.919989     -1.671640
H       -4.620877     -1.018049     -1.095532
H       -2.622151     -1.642618      0.014283
H       -3.106367      2.414931     -0.285629
H       -4.435896      1.421058      0.370486
H       -3.152473      1.314773     -2.391315
H       -4.879112      1.220156     -1.998774
C       -1.199165     -0.817981     -1.374411
O       -0.399522      0.111051     -1.453189
N       -0.976120     -2.047902     -1.959425
H       -1.674948     -2.778685     -1.904066
C        0.296933     -2.391186     -2.569253
H        1.058984     -1.630998     -2.384259
C        0.778367     -3.762859     -2.082141
O        0.705667     -4.742334     -2.829570
C        1.175850     -2.874286      0.276079
N        1.251123     -3.874945     -0.792921
H        0.169116     -2.455144      0.317262
C        2.195512     -1.733916      0.108746
O        3.186289     -1.812613     -0.614108
N        1.911648     -0.621007      0.867365
H        0.971665     -0.522933      1.258316
C        2.693530      0.589635      0.702143
H        2.830126      0.781324     -0.363020
C        2.000822      1.735433      1.437697
O        1.727942      1.640953      2.640092
H        0.281963      5.857581      0.389437
C        1.061919      5.091870      0.350260
C        0.855054      3.939410      1.331678
N        1.597413      2.833302      0.715341
C        1.844309      3.084953     -0.697313
C        1.121442      4.389390     -1.003286
H        2.025947      5.577144      0.547333
H        1.252485      4.174387      2.325232
H        1.471431      2.258949     -1.309032
H        2.925702      3.182039     -0.840463
H        0.107257      4.179567     -1.363154
H        1.632563      4.981490     -1.767612
C       -0.635782      3.544405      1.476390
O       -1.547803      4.095657      0.864380
N       -0.858505      2.513852      2.367553
H       -0.029414      2.031609      2.722062
C       -2.081996      1.744262      2.320408
H       -2.284236      1.372769      3.329882
H       -2.922474      2.367079      2.011798
C       -1.865249      0.526562      1.407044
O       -1.010087     -0.326336      1.680346
C        1.763445     -5.137646     -0.295530
H        0.920285     -5.831639     -0.203402
H        2.496733     -5.561344     -0.988340
C        1.467384     -3.666754      1.554803
H        0.533558     -4.081854      1.953845
H        1.945744     -3.081282      2.345524
C        2.355638     -4.805219      1.064047
H        3.386765     -4.449841      0.949991
H        2.362515     -5.663521      1.741361
H        3.680884      0.430353      1.147422
H        0.133246     -2.444907     -3.650602
