# Supplementary material for: Synthetic Receptors Based on Abiotic Cyclo(pseudo)peptides
Source: Molecules. 2022 Apr 28;27(9):2821. doi: 10.3390/molecules27092821 (PMC9103335; doi:10.3390/molecules27092821)
Supplement: Supplementary file 1 [file molecules-27-02821-s001.zip › Fig. 01b_xyz.txt]

H        5.093459     -3.654540      0.050061
C        4.045898     -3.936881      0.188258
C        3.152984     -2.801976      0.693578
N        1.821886     -3.158133      0.185981
C        1.894782     -4.215026     -0.809841
C        3.377382     -4.356699     -1.117597
H        4.011433     -4.775155      0.895378
H        3.151853     -2.757000      1.788763
H        1.307434     -3.958202     -1.695420
H        1.488731     -5.129290     -0.363662
H        3.662023     -3.668635     -1.922339
H        3.646352     -5.370379     -1.427200
C        3.582462     -1.418472      0.148891
O        4.473773     -1.260875     -0.682882
N        2.874559     -0.361748      0.672440
H        2.067804     -0.555789      1.276142
C        3.029197      0.985840      0.165849
H        4.023005      1.348926      0.443703
H        2.938201      0.949246     -0.923737
C        1.957601      1.909158      0.751604
O        1.229876      1.554662      1.682030
C        0.850090      4.131552      0.693578
N        1.824081      3.156866      0.185981
H        0.811705      4.108085      1.788763
C       -0.562798      3.811739      0.148891
O       -1.144936      4.504839     -0.682882
N       -1.123997      2.670315      0.672440
H       -0.552574      2.068666      1.276142
C       -2.368361      2.130441      0.165849
H       -3.179706      2.809562      0.443703
H       -2.291171      2.069934     -0.923737
C       -2.632180      0.740753      0.751604
O       -1.961315      0.287773      1.682030
H       -5.711654     -2.583795      0.050061
C       -5.432388     -1.535410      0.188258
C       -4.003075     -1.329576      0.693578
N       -3.645967      0.001268      0.185981
C       -4.597710      0.466584     -0.809841
C       -5.461703     -0.746549     -1.117597
H       -6.141122     -1.086425      0.895378
H       -3.963558     -1.351085      1.788763
H       -4.081621      0.846830     -1.695420
H       -5.186461      1.275367     -0.363662
H       -5.008143     -1.337088     -1.922339
H       -6.474061     -0.472644     -1.427200
C       -3.019664     -2.393267      0.148891
O       -3.328837     -3.243964     -0.682882
N       -1.750562     -2.308567      0.672440
H       -1.515230     -1.512876      1.276142
C       -0.660836     -3.116281      0.165849
H       -0.843299     -4.158487      0.443703
H       -0.647030     -3.019179     -0.923737
C        0.674579     -2.649911      0.751604
O        0.731438     -1.842435      1.682030
C        2.702928      3.748442     -0.809841
H        3.697730      3.853924     -0.363662
H        2.774187      3.111372     -1.695420
C        1.386490      5.472291      0.188258
H        2.129689      5.861580      0.895378
H        0.618195      6.238335      0.050061
C        2.084321      5.103248     -1.117597
H        1.346119      5.005723     -1.922339
H        2.827708      5.843023     -1.427200
