# Supplementary material for: Synthetic Receptors Based on Abiotic Cyclo(pseudo)peptides
Source: Molecules. 2022 Apr 28;27(9):2821. doi: 10.3390/molecules27092821 (PMC9103335; doi:10.3390/molecules27092821)
Supplement: Supplementary file 1 [file molecules-27-02821-s001.zip › Fig. 01c_xyz.txt]

H       -4.452794     -3.300323     -0.333756
C       -4.687715     -2.268065     -0.059538
C       -3.556647     -1.541442      0.659849
N       -3.701101     -0.124578      0.252685
C       -4.731346      0.020232     -0.768419
C       -4.949163     -1.395010     -1.283955
H       -5.582822     -2.277245      0.574228
H       -3.643828     -1.615557      1.749754
H       -4.419756      0.706016     -1.559357
H       -5.629280      0.415400     -0.281624
H       -4.213456     -1.626114     -2.063961
H       -5.948313     -1.539347     -1.704059
C       -2.148675     -2.060010      0.259205
O       -1.307390     -1.311976     -0.257030
N       -1.769986     -3.311160      0.689771
H       -2.497692     -3.976501      0.939035
C       -0.462338     -3.877868      0.301425
H       -0.396770     -4.886758      0.716976
H       -0.437791     -3.909285     -0.790424
C        0.721768     -3.032599      0.847301
O        0.541385     -2.170536      1.726371
C        3.113251     -2.309426      0.659849
N        1.958438     -3.142959      0.252685
H        3.221028     -2.347869      1.749754
C        2.858359     -0.830802      0.259205
O        1.789900     -0.476245     -0.257030
N        3.752541      0.122727      0.689771
H        4.692597     -0.174814      0.939035
C        3.589501      1.538538      0.301425
H        4.430441      2.099766      0.716976
H        3.604435      1.575505     -0.790424
C        2.265424      2.141369      0.847301
O        1.609047      1.554121      1.726371
H       -0.631766      5.506394     -0.333756
C        0.379656      5.193713     -0.059538
C        0.443396      3.850867      0.659849
N        1.742663      3.267537      0.252685
C        2.383195      4.087350     -0.768419
C        1.266468      4.983605     -1.283955
H        0.819259      5.973488      0.574228
H        0.422800      3.963426      1.749754
H        2.821306      3.474613     -1.559357
H        3.174387      4.667399     -0.281624
H        0.698472      4.462017     -2.063961
H        1.641043      5.921064     -1.704059
C       -0.709684      2.890813      0.259205
O       -0.482510      1.788221     -0.257030
N       -1.982555      3.188433      0.689771
H       -2.194905      4.151315      0.939035
C       -3.127163      2.339330      0.301425
H       -4.033671      2.786992      0.716976
H       -3.166645      2.333780     -0.790424
C       -2.987192      0.891230      0.847301
O       -2.150431      0.616415      1.726371
C        2.348152     -4.107582     -0.768419
H        2.454893     -5.082799     -0.281624
H        1.598450     -4.180629     -1.559357
C        4.308059     -2.925648     -0.059538
H        4.763563     -3.696243      0.574228
H        5.084560     -2.206071     -0.333756
C        3.682695     -3.588596     -1.283955
H        3.514984     -2.835903     -2.063961
H        4.307270     -4.381716     -1.704059
Ca       0.000000      0.000000      1.156575
