# Supplementary material for: Synthetic Receptors Based on Abiotic Cyclo(pseudo)peptides
Source: Molecules. 2022 Apr 28;27(9):2821. doi: 10.3390/molecules27092821 (PMC9103335; doi:10.3390/molecules27092821)
Supplement: Supplementary file 1 [file molecules-27-02821-s001.zip › Fig. 03a_xyz.txt]

O       -1.512323     -3.428118      0.722665
N       -0.302266     -3.085537      0.189446
C       -1.962060     -2.526269      1.713440
C       -0.209635     -2.995950     -1.146530
C       -2.699118     -1.316216      1.146175
C       -2.891325     -3.311695      2.627536
O       -1.154207     -2.923587     -1.890888
C        1.205943     -2.962072     -1.714020
N       -2.823660     -1.280802     -0.189618
O       -3.108234     -0.462743      1.890650
O       -3.725100     -0.404603     -0.722072
O        2.212136     -3.023433     -0.722759
C        1.421806     -4.160663     -2.626881
C       -3.168624      0.436834     -1.713407
N        2.520804     -1.805085     -0.189943
C       -2.490420      1.679544     -1.146183
C        2.490176     -1.679238      1.145826
C       -4.314015      0.848595     -2.626442
N       -2.520552      1.804845      0.190293
O       -1.954933      2.461099     -1.890765
C        3.168838     -0.437122      1.713726
O        1.954688     -2.460793      1.890425
O        3.725337      0.404393      0.722391
O       -2.212390      3.023728      0.722372
C        4.314270     -0.848858      2.626838
C       -1.206159      2.962414      1.713680
N        2.823414      1.281129      0.189293
C        0.209434      2.996261      1.146205
C        2.698883      1.316534     -1.146486
C       -1.421573      4.160398      2.627230
N        0.301989      3.085849     -0.189771
O        1.153953      2.923879      1.890578
C        1.961839      2.526556     -1.713766
O        3.108486      0.462502     -1.890253
O        1.512043      3.428451     -0.723005
C        2.891577      3.311455     -2.627170
H        0.481756     -3.336828      0.759417
H       -1.114637     -2.148094      2.270776
H       -3.283432     -2.665582      3.400460
H       -2.344634     -4.127629      3.082661
H       -3.719091     -3.724458      2.061927
H        1.302466     -2.039519     -2.270163
H       -2.649224     -2.085653     -0.759203
H        0.666673     -4.176913     -3.400547
H        1.365400     -5.083074     -2.061476
H        2.402355     -4.094803     -3.082479
H       -2.417629     -0.108336     -2.270487
H        3.130447     -1.251629     -0.758948
H       -5.085460      1.358878     -2.061384
H       -4.747427     -0.032670     -3.082314
H       -3.950857      1.511192     -3.400426
H       -3.130238      1.251381      0.759313
H        2.417841      0.108067      2.270913
H        4.747189      0.033009      3.081990
H        5.085208     -1.359346      2.060419
H        3.950641     -1.510849      3.400039
H       -1.302232      2.039330      2.270499
H        2.649455      2.085410      0.759567
H       -2.402154      4.094546      3.082830
H       -1.365642      5.083358      2.061135
H       -0.666452      4.176657      3.400913
H       -0.481543      3.336561     -0.759083
H        1.114813      2.147856     -2.270441
H        2.344865      4.127387     -3.082355
H        3.283165      2.665884     -3.400815
H        3.719358      3.724186     -2.061546
