# Supplementary material for: Synthetic Receptors Based on Abiotic Cyclo(pseudo)peptides
Source: Molecules. 2022 Apr 28;27(9):2821. doi: 10.3390/molecules27092821 (PMC9103335; doi:10.3390/molecules27092821)
Supplement: Supplementary file 1 [file molecules-27-02821-s001.zip › Fig. 03b_xyz.txt]

C        4.563385      0.173651     -0.146160
C        4.026418      1.378740      0.644169
C        5.541913      0.683304     -1.197310
O        3.562332     -0.566566     -0.839904
N        2.773348      1.807985      0.239120
O        4.712466      1.945971      1.496964
N        2.961529     -1.503549      0.047074
O        2.201118      2.760040      1.128916
C        3.243778     -2.817626     -0.287708
C        2.110152      4.025430      0.479416
C        2.411082     -3.855691      0.483302
O        4.137467     -3.159181     -1.065163
C        0.858696      4.198983     -0.397495
C        2.081779      5.082909      1.576242
O        1.230432     -3.330808      1.085033
C        3.266665     -4.420795      1.610558
N       -0.165272      3.313535     -0.104162
N        0.175536     -3.315040      0.129837
O        0.771860      5.112662     -1.220533
O       -1.207141      3.333376     -1.073560
C       -0.841574     -4.203610      0.436522
C       -2.394782      3.859322     -0.486858
C       -2.106034     -4.033810     -0.422569
O       -0.741081     -5.115998      1.259465
C       -3.241514      2.820835      0.268137
O       -2.190790     -2.782687     -1.100084
C       -3.232506      4.430982     -1.624205
C       -2.111410     -5.116963     -1.494425
N       -2.956789      1.507074     -0.065574
N       -2.771782     -1.811891     -0.236663
O       -4.146643      3.162235      1.032327
O       -3.575100      0.568859      0.807924
C       -4.019666     -1.389829     -0.664284
C       -4.564589     -0.167625      0.093911
O       -4.696035     -1.973360     -1.513906
C       -5.581242     -0.650452      1.121274
H        5.096089     -0.482062      0.554775
H        6.359125      1.252266     -0.742754
H        5.967943     -0.152658     -1.762424
H        5.036151      1.332452     -1.921428
H        2.120250      1.064322     -0.047268
H        1.973248     -1.300741      0.256010
H        2.992817      4.185915     -0.153213
H        2.150339     -4.664744     -0.211366
H        2.974267      5.006259      2.206550
H        2.033148      6.093416      1.158267
H        1.215106      4.943531      2.232707
H        2.712874     -5.184742      2.166799
H        4.190852     -4.865921      1.228546
H        3.536854     -3.637330      2.327957
H        0.131187      2.364439      0.165803
H       -0.126828     -2.367316     -0.138264
H       -2.141922      4.665073      0.214533
H       -2.978808     -4.168414      0.229601
H       -3.494255      3.650949     -2.348446
H       -4.161005      4.877054     -1.253937
H       -2.668766      5.195592     -2.169429
H       -1.254566     -5.004992     -2.168778
H       -2.069243     -6.118103     -1.053821
H       -3.013771     -5.042529     -2.110792
H       -1.965888      1.301900     -0.259420
H       -2.120856     -1.064183      0.044048
H       -5.067799      0.484480     -0.631819
H       -6.010784      0.198175      1.664426
H       -6.393481     -1.212120      0.649065
H       -5.106928     -1.299009      1.866860
Cl      -0.001353     -0.001369      0.007587
