# Supplementary material for: Synthetic Receptors Based on Abiotic Cyclo(pseudo)peptides
Source: Molecules. 2022 Apr 28;27(9):2821. doi: 10.3390/molecules27092821 (PMC9103335; doi:10.3390/molecules27092821)
Supplement: Supplementary file 1 [file molecules-27-02821-s001.zip › Fig. 03c_xyz.txt]

O       -3.683062     -0.476185      1.489375
O        2.253919     -2.951533      1.489375
O        1.429143      3.427718      1.489375
C       -2.948799     -1.229703      0.847263
C        2.539353     -1.938884      0.847263
C        0.409446      3.168586      0.847263
C       -2.124949     -2.357844      1.500379
C        3.104427     -0.661337      1.500379
C       -0.979478      3.019181      1.500379
O       -1.635311     -3.325542      0.571116
O        3.697660      0.246550      0.571116
O       -2.062348      3.078992      0.571116
N       -0.256512     -3.096854      0.332739
N        2.810210      1.326281      0.332739
N       -2.553698      1.770573      0.332739
C        0.078163     -2.844403     -0.984142
C        2.424244      1.489893     -0.984142
C       -2.502407      1.354510     -0.984142
O       -0.765209     -2.589958     -1.844339
O        2.625574      0.632289     -1.844339
O       -1.860365      1.957669     -1.844339
C        1.598270     -2.891855     -1.253437
C        1.705285      2.830070     -1.253437
C       -3.303555      0.061785     -1.253437
N        2.262720     -1.840076     -0.493908
N        0.462193      2.879611     -0.493908
N       -2.724913     -1.039535     -0.493908
C        4.168916     -1.030836      2.525224
C       -2.977188     -3.094969      2.525224
C       -1.191728      4.125805      2.525224
H       -1.291734     -1.872539      2.027376
H        2.267533     -0.182405      2.027376
H       -0.975800      2.054944      2.027376
H        0.407399     -3.602350      0.923513
H        2.916027      2.153993      0.923513
H       -3.323427      1.448357      0.923513
H        2.503725     -0.969626     -0.976869
H       -0.412142      2.653103     -0.976869
H       -2.091583     -1.683477     -0.976869
H        3.769139     -1.687068      3.304641
H        5.008958     -1.544890      2.044415
H       -3.345613     -2.420636      3.304641
H       -3.842393     -3.565440      2.044415
H       -0.423526      4.107704      3.304641
H       -1.166565      5.110330      2.044415
C       -3.329780     -0.271166     -2.739407
H       -3.909103     -1.182214     -2.923615
H       -3.781159      0.544119     -3.314632
H       -2.319340     -0.435299     -3.130764
C        1.430053      3.019258     -2.739407
H        0.930724      3.976490     -2.923615
H        2.361801      3.002520     -3.314632
H        0.782690      2.226257     -3.130764
C        1.899727     -2.748091     -2.739407
H        2.978379     -2.794276     -2.923615
H        1.419358     -3.546639     -3.314632
H        1.536650     -1.790958     -3.130764
H       -4.330289      0.227790     -0.904966
H        2.362416      3.636245     -0.904966
H        1.967872     -3.864035     -0.904966
H       -2.173743      4.026882      3.000037
H       -2.400511     -3.895958      3.000037
H        4.574254     -0.130924      3.000037
