# Supplementary material for: Synthetic Receptors Based on Abiotic Cyclo(pseudo)peptides
Source: Molecules. 2022 Apr 28;27(9):2821. doi: 10.3390/molecules27092821 (PMC9103335; doi:10.3390/molecules27092821)
Supplement: Supplementary file 1 [file molecules-27-02821-s001.zip › Fig. 03d_xyz.txt]

Cl      -0.000002     -0.000002      1.555500
O       -0.621224     -3.334492      0.202702
O       -2.577173      2.205236      0.202700
O        3.198390      1.129248      0.202700
O       -3.267264     -3.928434      0.234602
O        5.035797     -0.865308      0.234600
O       -1.768540      4.793734      0.234599
N       -1.606961     -2.348367      0.080001
N       -3.434633     -0.284725      0.213101
N       -1.230293      2.565840      0.080000
N        1.470790      3.116886      0.213099
N        2.837216     -0.217386      0.080000
N        1.963931     -2.832139      0.213101
C        0.022964     -3.640671     -1.051498
C       -2.898374     -2.758351      0.264802
C       -3.921246     -1.625522      0.496801
C       -3.164444      1.800422     -1.051500
C       -0.939597      3.889267      0.264799
C        0.552941      4.208649      0.496799
C        3.141473      1.840239     -1.051501
C        3.837964     -1.130924      0.264800
C        3.368328     -2.583231      0.496801
C       -4.455150     -1.711980      1.935402
C        3.710210     -3.002316      1.935401
C        0.744934      4.714289      1.935399
H       -3.664566     -1.483168      2.660401
H        1.260781     -2.642894      0.917401
H       -4.728981     -1.822894     -0.212898
H        1.658403      2.413332      0.917399
H        3.943206     -3.183924     -0.212899
H       -2.919190      0.229555      0.917401
H        0.785737      5.006904     -0.212902
H        4.769151     -2.818928      2.134901
H        3.116725     -2.432060      2.660401
H        3.496296     -4.067178      2.071802
H        0.056708      5.539656      2.134898
H        0.547835      3.915222      2.660399
H        1.774114      5.061496      2.071798
H       -5.270416     -0.994324      2.071801
H       -4.825771     -2.720704      2.134902
C        2.166888      3.026077     -0.946701
O        2.051415      3.812467     -1.889101
C        1.537176     -3.389636     -0.946699
O        2.275987     -3.682849     -1.889098
C       -3.704102      0.363644     -0.946699
O       -4.327379     -0.129724     -1.889099
H       -2.374455      1.791838     -1.809500
H       -0.364563     -2.952210     -1.809498
H        2.738980      1.160456     -1.809500
H       -1.267118     -1.463718      0.480601
H       -0.634073      1.829190      0.480600
H        1.901183     -0.365480      0.480600
C       -0.297876     -5.088178     -1.476298
H       -1.380963     -5.138308     -1.627198
H        0.190295     -5.252935     -2.441998
C       -4.257519      2.802047     -1.476300
H       -3.759460      3.765106     -1.627201
H       -4.644370      2.461593     -2.442000
C        4.555388      2.286121     -1.476301
H        5.140415      1.373192     -1.627201
H        4.454067      2.791331     -2.442001
H        5.059744      2.940132     -0.755808
H       -5.076098      2.911753     -0.755808
H        0.016368     -5.851959     -0.755808
