# Supplementary material for: Synthetic Receptors Based on Abiotic Cyclo(pseudo)peptides
Source: Molecules. 2022 Apr 28;27(9):2821. doi: 10.3390/molecules27092821 (PMC9103335; doi:10.3390/molecules27092821)
Supplement: Supplementary file 1 [file molecules-27-02821-s001.zip › Fig. 04_xyz.txt]

C       -2.619743     -0.126275      1.790633
N       -3.749829      0.313665      1.163356
C       -3.969370     -0.187934     -0.191714
C       -2.957912      0.433774     -1.185474
C       -2.233541      0.479712      3.159280
C        2.560384     -0.124278      1.300240
N        2.595722      0.404859      2.559195
C        1.565865     -0.092047      3.503607
C        0.171724      0.453076      3.064281
N       -0.961904     -0.067332      3.634348
O        1.738128     -1.002701      0.989765
O        0.098956      1.372903      2.233508
O       -1.898761     -0.996980      1.275216
O       -2.160524      1.304465     -0.800248
C        3.431138      1.560723      2.911989
C       -1.042047     -1.358201      4.343134
C       -4.543683      1.480542      1.595895
C       -0.532490     -0.241996     -2.936798
N        0.610261      0.091718     -3.606992
C        1.853365     -0.460604     -3.072493
C        2.235429      0.232547     -1.741484
C       -1.857933      0.458685     -3.323196
N        3.333972     -0.202415     -1.059530
C        3.566950      0.405648      0.248490
N       -2.956807     -0.007076     -2.479216
O       -0.515635     -1.077244     -2.018166
O        1.538790      1.164991     -1.304637
C        4.115869     -1.405108     -1.397049
C       -3.725533     -1.174209     -2.957576
C        0.720851      1.206331     -4.568301
H       -5.006429      0.043123     -0.477134
H       -3.843895     -1.279452     -0.186023
H       -3.001939      0.267575      3.918035
H       -2.127613      1.568650      3.060838
H        1.553363     -1.184921      3.377728
C        1.882743      0.256393      4.965731
H        2.833579      2.230790      3.545978
H        3.623658      2.140127      1.997755
H        1.769601      1.329837      5.171293
H       -0.022137     -1.691457      4.573654
H       -1.464662     -2.105599      3.650534
H        2.906345     -0.043358      5.226246
H        1.194816     -0.276229      5.634973
H       -4.263870      2.351646      0.978818
H       -4.262413      1.715849      2.630936
H        2.639594     -0.333086     -3.831027
H        1.712288     -1.535831     -2.894501
H       -2.126924      0.266821     -4.372147
H       -1.743354      1.542997     -3.184444
H        3.449952      1.493605      0.147675
H        4.603948      0.199032      0.552178
C        4.755429      1.239605      3.596058
H        3.775196     -1.769847     -2.375184
H        3.881071     -2.196216     -0.664598
C        5.302357     -0.050028      3.612046
C        6.538049     -0.291112      4.226062
H       -3.066096     -2.059363     -2.963671
H        1.166344      2.077828     -4.058223
H       -0.294573      1.496173     -4.869665
C        7.241125      0.756301      4.827344
C        6.701186      2.048149      4.814912
C        5.466977      2.286703      4.205144
H        4.754995     -0.877910      3.154646
H        6.949721     -1.302603      4.235124
H        8.203372      0.568347      5.307501
H        7.241157      2.871916      5.286407
H        5.051010      3.298661      4.204292
C       -6.041505      1.245632      1.518927
C       -6.632266      0.143058      2.159104
C       -8.015661     -0.046274      2.112039
C       -8.828083      0.867943      1.429151
C       -8.249247      1.968904      0.791281
C       -6.862019      2.153909      0.834037
H       -6.004189     -0.573929      2.694686
H       -8.463821     -0.905846      2.614871
H       -9.909440      0.721192      1.396289
H       -8.876672      2.685999      0.257956
H       -6.412970      3.017600      0.335262
C       -4.334025     -0.968979     -4.333029
H       -4.526109     -1.372165     -2.233001
C       -4.109065     -1.911382     -5.347261
C       -4.701152     -1.758707     -6.606808
C       -5.519829     -0.655687     -6.865477
C       -5.746434      0.292739     -5.859767
C       -5.159905      0.135631     -4.601324
H       -3.470874     -2.776980     -5.147769
H       -4.520670     -2.502452     -7.385686
H       -5.981793     -0.533665     -7.847131
H       -6.388261      1.154164     -6.056154
H       -5.341559      0.879183     -3.820587
C        5.614397     -1.159350     -1.438730
C        6.486935     -2.038385     -0.780898
C        7.872675     -1.855812     -0.856052
C        8.398947     -0.785451     -1.585064
C        7.534576      0.100551     -2.240164
C        6.151726     -0.087046     -2.169563
H        6.079623     -2.876903     -0.208808
H        8.540599     -2.549245     -0.340957
H        9.479360     -0.639428     -1.642431
H        7.940744      0.937863     -2.811567
H        5.482752      0.608891     -2.682781
C        1.534348      0.850400     -5.799932
C        1.211036     -0.275161     -6.576212
C        1.945114     -0.577954     -7.725676
C        3.009899      0.243629     -8.117105
C        3.337715      1.366443     -7.351780
C        2.604442      1.665470     -6.197055
H        0.382050     -0.921546     -6.275790
H        1.683519     -1.454235     -8.322566
H        3.581033      0.007854     -9.017210
H        4.166156      2.011498     -7.651625
H        2.862645      2.545624     -5.601232
C       -1.866577     -1.308274      5.618252
C       -2.724147     -2.376221      5.924306
C       -3.452926     -2.386899      7.118540
C       -3.340184     -1.321361      8.017391
C       -2.495424     -0.246749      7.715957
C       -1.761739     -0.240992      6.525488
H       -2.819215     -3.210043      5.222884
H       -4.113848     -3.226465      7.343726
H       -3.911196     -1.325356      8.947898
H       -2.405804      0.589759      8.412322
H       -1.111179      0.606300      6.294221
Na      -0.188189      0.176333      0.057229
