# Supplementary material for: Synthetic Receptors Based on Abiotic Cyclo(pseudo)peptides
Source: Molecules. 2022 Apr 28;27(9):2821. doi: 10.3390/molecules27092821 (PMC9103335; doi:10.3390/molecules27092821)
Supplement: Supplementary file 1 [file molecules-27-02821-s001.zip › Fig. 19a_xyz.txt]

C       -0.300482     -3.523928      0.109571
C        0.383061     -4.692946      0.381459
C        1.760374     -4.395567      0.279007
C        1.850102     -3.061911     -0.062663
O        0.596330     -2.521840     -0.168431
H       -0.074690     -5.642375      0.626229
H        2.590961     -5.072651      0.426864
C        3.018554     -2.187231     -0.341476
H        3.874754     -2.483169      0.274285
H        3.309412     -2.273209     -1.393782
N        2.694674     -0.808963     -0.086530
H        1.751058     -0.488613     -0.260657
C       -1.722527     -3.256488      0.065964
O       -2.578320     -4.133643      0.150161
C       -2.901571      2.022189      0.109571
C       -4.255741      2.014732      0.381459
C       -4.686860      0.673255      0.279007
C       -3.576744     -0.071280     -0.062663
O       -2.482143      0.744483     -0.168431
H       -4.849095      2.885871      0.626229
H       -5.688525      0.292488      0.426864
C       -3.403475     -1.520529     -0.341476
H       -4.087864     -2.114051      0.274285
H       -3.623363     -1.729431     -1.393782
N       -2.047919     -1.929175     -0.086530
H       -1.298680     -1.272154     -0.260657
C       -1.958938      3.119996      0.065964
O       -2.290680      4.299712      0.150161
C        3.202052      1.501740      0.109571
C        3.872679      2.678214      0.381459
C        2.926486      3.722312      0.279007
C        1.726642      3.133191     -0.062663
O        1.885812      1.777357     -0.168431
H        4.923786      2.756504      0.626229
H        3.097564      4.780163      0.426864
C        0.384920      3.707760     -0.341476
H        0.213110      4.597220      0.274285
H        0.313950      4.002640     -1.393782
N       -0.646755      2.738138     -0.086530
H       -0.452378      1.760767     -0.260657
C        3.681465      0.136492      0.065964
O        4.869000     -0.166069      0.150161
