# Supplementary material for: Synthetic Receptors Based on Abiotic Cyclo(pseudo)peptides
Source: Molecules. 2022 Apr 28;27(9):2821. doi: 10.3390/molecules27092821 (PMC9103335; doi:10.3390/molecules27092821)
Supplement: Supplementary file 1 [file molecules-27-02821-s001.zip › Fig. 19b_xyz.txt]

C        3.317934      0.406101      0.206212
C        2.247597      1.156865      0.652631
C        2.123436      2.280261     -0.221965
C        3.187163      2.162436     -1.103725
O        3.912986      1.040019     -0.839883
H        1.596974      0.877748      1.466571
C        1.096203      3.316459     -0.286947
C        3.887786     -0.923549      0.601807
H        4.545275     -1.294286     -0.192818
N        2.764524     -1.835312      0.769009
H        2.107655     -1.607546      1.494375
C        4.681956     -0.813153      1.897469
H        5.519610     -0.115800      1.786978
H        5.086703     -1.789439      2.185877
H        4.058565     -0.458291      2.726697
O        1.013266      4.105060     -1.221480
C       -2.010661      2.670364      0.206212
C       -2.125673      1.368044      0.652631
C       -3.036482      0.698819     -0.221965
C       -3.466307      1.678946     -1.103725
O       -2.857176      2.868735     -0.839883
H       -1.558639      0.944146      1.466571
C       -3.420239     -0.708890     -0.286947
C       -1.144077      3.828696      0.601807
H       -1.151752      4.583466     -0.192818
N        0.207165      3.311803      0.769009
H        0.338348      2.629055      1.494375
C       -1.636767      4.461269      1.897469
H       -2.659519      4.838022      1.786978
H       -0.993652      5.299934      2.185877
O       -4.061719     -1.175016     -1.221480
C       -1.307273     -3.076466      0.206212
C       -0.121924     -2.524909      0.652631
C        0.913046     -2.979080     -0.221965
C        0.279143     -3.841383     -1.103725
O       -1.055810     -3.908754     -0.839883
H       -0.038335     -1.821894      1.466571
C        2.324036     -2.607569     -0.286947
C       -2.743710     -2.905148      0.601807
H       -3.393522     -3.289180     -0.192818
N       -2.971688     -1.476492      0.769009
H       -2.446003     -1.021509      1.494375
C       -3.045189     -3.648116      1.897469
H       -2.426174     -3.285675      2.726697
H       -2.860090     -4.722222      1.786978
H       -4.093051     -3.510494      2.185877
O        3.048453     -2.930044     -1.221480
H       -1.632391      3.743966      2.726697
C        0.752493     -4.643525     -2.254257
H        1.592061     -5.280474     -1.959518
H        1.079801     -3.988497     -3.067357
H       -0.041216     -5.291366     -2.639643
C        3.645164      2.973440     -2.254257
H        4.603066      2.609989     -2.639643
H        3.776994      4.019002     -1.959518
H        2.914239      2.929383     -3.067357
C       -4.397657      1.670085     -2.254257
H       -3.994040      1.059114     -3.067357
H       -4.561850      2.681377     -2.639643
H       -5.369055      1.261471     -1.959518
