# Supplementary material for: Synthetic Receptors Based on Abiotic Cyclo(pseudo)peptides
Source: Molecules. 2022 Apr 28;27(9):2821. doi: 10.3390/molecules27092821 (PMC9103335; doi:10.3390/molecules27092821)
Supplement: Supplementary file 1 [file molecules-27-02821-s001.zip › Fig. 20a_xyz.txt]

H        8.034267      2.306595      1.362177
C        7.589186      1.410645      1.793749
C        6.455782     -0.846987      2.941854
C        7.054683      0.413724      0.954521
C        7.542574      1.292486      3.184046
C        6.963231      0.167530      3.771793
C        6.480591     -0.733714      1.542128
H        7.947910      2.094736      3.796930
H        6.023483     -1.718833      3.424803
C        6.848828      0.053124      5.278425
H        7.381002      0.877706      5.770151
H        7.363611     -0.861755      5.599114
C        5.413915      0.052739      5.758873
C        2.689377      0.008648      6.498352
C        4.629735      1.207872      5.655443
C        4.828209     -1.113186      6.267229
C        3.476752     -1.134078      6.633209
C        3.281441      1.184247      6.022569
H        5.056089      2.128027      5.261684
H        5.410239     -2.026836      6.366131
H        3.064497     -2.066398      7.006038
H        2.696276      2.093115      5.907602
C        7.104663      0.697259     -0.528046
O        7.625654      1.743194     -0.906436
O        5.973321     -1.702369      0.709747
C        5.164406     -2.720186      1.294552
H        5.768409     -3.389981      1.914737
H        4.741212     -3.315143      0.479421
H        4.330623     -2.291973      1.860870
N        6.537307     -0.250588     -1.355111
H        6.198166     -1.086945     -0.891166
H        1.514588      2.721845     -6.961247
C        1.880224      1.702399     -7.074834
C        2.855676     -0.899399     -7.312233
C        0.974263      0.643863     -7.235410
C        3.256162      1.461394     -7.013246
C        3.756158      0.156386     -7.115340
C        1.479901     -0.654317     -7.392094
H        3.932697      2.298488     -6.850550
H        3.219956     -1.921765     -7.380458
C        5.235330     -0.114071     -6.943323
H        5.807834      0.652063     -7.482524
H        5.505606     -1.062496     -7.426028
C        5.654135     -0.158229     -5.491241
C        6.306514     -0.179654     -2.742310
C        6.293393      0.936673     -4.896708
C        5.363880     -1.275307     -4.699103
C        5.686179     -1.283424     -3.338948
C        6.619483      0.923831     -3.534576
H        6.530651      1.822555     -5.481624
H        4.864837     -2.140345     -5.128839
H        5.430039     -2.159596     -2.749114
H        7.099804      1.803405     -3.117909
C       -0.486000      0.972664     -7.190270
O       -0.836529      2.113492     -7.473063
O        0.645943     -1.734248     -7.551517
C        0.547207     -2.069969     -8.939908
H        1.502886     -2.443229     -9.323091
H        0.203996     -1.214973     -9.533118
H       -0.193275     -2.869439     -9.036957
N       -1.310416     -0.056493     -6.778452
H       -0.853431     -0.947469     -6.607821
H       -8.034267     -2.306595     -1.362177
C       -7.589186     -1.410645     -1.793749
C       -6.455782      0.846987     -2.941854
C       -7.054683     -0.413724     -0.954521
C       -7.542574     -1.292486     -3.184046
C       -6.963231     -0.167530     -3.771793
C       -6.480591      0.733714     -1.542128
H       -7.947910     -2.094736     -3.796930
H       -6.023483      1.718833     -3.424803
C       -6.848828     -0.053124     -5.278425
H       -7.363611      0.861755     -5.599114
H       -7.381002     -0.877706     -5.770151
C       -5.413915     -0.052739     -5.758873
C       -2.689377     -0.008648     -6.498352
C       -4.629735     -1.207872     -5.655443
C       -4.828209      1.113186     -6.267229
C       -3.476752      1.134078     -6.633209
C       -3.281441     -1.184247     -6.022569
H       -5.056089     -2.128027     -5.261684
H       -5.410239      2.026836     -6.366131
H       -3.064497      2.066398     -7.006038
H       -2.696276     -2.093115     -5.907602
C       -7.104663     -0.697259      0.528046
O       -7.625654     -1.743194      0.906436
O       -5.973321      1.702369     -0.709747
C       -5.164406      2.720186     -1.294552
H       -5.768409      3.389981     -1.914737
H       -4.330623      2.291973     -1.860870
H       -4.741212      3.315143     -0.479421
N       -6.537307      0.250588      1.355111
H       -6.198166      1.086945      0.891166
H       -1.514588     -2.721845      6.961247
C       -1.880224     -1.702399      7.074834
C       -2.855676      0.899399      7.312233
C       -0.974263     -0.643863      7.235410
C       -3.256162     -1.461394      7.013246
C       -3.756158     -0.156386      7.115340
C       -1.479901      0.654317      7.392094
H       -3.932697     -2.298488      6.850550
H       -3.219956      1.921765      7.380458
C       -5.235330      0.114071      6.943323
H       -5.505606      1.062496      7.426028
H       -5.807834     -0.652063      7.482524
C       -5.654135      0.158229      5.491241
C       -6.306514      0.179654      2.742310
C       -5.363880      1.275307      4.699103
C       -6.293393     -0.936673      4.896708
C       -6.619483     -0.923831      3.534576
C       -5.686179      1.283424      3.338948
H       -4.864837      2.140345      5.128839
H       -6.530651     -1.822555      5.481624
H       -7.099804     -1.803405      3.117909
H       -5.430039      2.159596      2.749114
C        0.486000     -0.972664      7.190270
O        0.836529     -2.113492      7.473063
O       -0.645943      1.734248      7.551517
C       -0.547207      2.069969      8.939908
H       -0.203996      1.214973      9.533118
H       -1.502886      2.443229      9.323091
H        0.193275      2.869439      9.036957
N        1.310416      0.056493      6.778452
H        0.853431      0.947469      6.607821
