# Supplementary material for: Synthetic Receptors Based on Abiotic Cyclo(pseudo)peptides
Source: Molecules. 2022 Apr 28;27(9):2821. doi: 10.3390/molecules27092821 (PMC9103335; doi:10.3390/molecules27092821)
Supplement: Supplementary file 1 [file molecules-27-02821-s001.zip › Fig. 20b_xyz.txt]

H        7.122722      1.738857     -1.358924
C        6.169643      1.220766     -1.283897
C        3.727843     -0.089087     -1.083908
C        5.459144      0.894543     -2.438828
C        5.660525      0.888931     -0.027680
C        4.437849      0.229373      0.084696
C        4.225488      0.231785     -2.361108
H        5.874480      1.174361     -3.405316
H        6.241889      1.168420      0.845717
H        2.780332     -0.616609     -1.008682
C        3.478699     -0.117975     -3.582201
C        2.081579     -0.743560     -5.954645
C        4.098459     -0.824727     -4.628424
C        2.134547      0.259316     -3.744653
C        1.437206     -0.061824     -4.919149
C        3.410209     -1.131609     -5.805314
H        5.136523     -1.141095     -4.533624
H        1.647739      0.849396     -2.971115
H        3.913925     -1.667431     -6.606356
H        1.548611     -0.971322     -6.875770
C        0.017969      0.340722     -5.107754
O       -0.327414      0.750397     -6.208428
N       -0.782058      0.154559     -3.994558
H       -0.369906     -0.345241     -3.218515
H       -4.765616      2.055149     -5.363029
C       -4.215504      1.493976     -4.611453
C       -2.799941      0.073436     -2.688852
C       -4.855141      1.076036     -3.444730
C       -2.867495      1.198759     -4.818799
C       -2.147964      0.484383     -3.862488
C       -4.160317      0.355996     -2.461805
H       -5.904514      1.328936     -3.304146
H       -2.406473      1.549700     -5.737054
H       -2.252272     -0.497217     -1.943125
C       -4.839508     -0.091501     -1.232945
C       -6.187523     -0.904585      1.111149
C       -6.046411     -0.810938     -1.298016
C       -4.312907      0.202081      0.036737
C       -4.977232     -0.212276      1.201201
C       -6.717612     -1.210428     -0.139221
H       -6.479385     -1.064422     -2.264941
H       -3.407117      0.799549      0.114863
H       -7.656308     -1.754242     -0.214126
H       -6.715692     -1.204710      2.014120
C       -4.435780      0.099948      2.550725
O       -5.220870      0.439167      3.426446
N       -3.069866     -0.081465      2.674675
H       -2.598230     -0.519975      1.895474
H       -2.286330      1.511719      6.941127
C       -1.903894      1.020460      6.049604
C       -0.929946     -0.220771      3.762955
C       -0.569121      0.620518      5.990626
C       -2.753594      0.796926      4.965456
C       -2.276792      0.172604      3.814165
C       -0.056834     -0.009441      4.846939
H        0.074107      0.816685      6.846593
H       -3.783178      1.131076      5.050251
H       -0.551162     -0.721794      2.875713
C        1.352071     -0.437325      4.788536
C        4.065956     -1.214788      4.725504
C        1.907324     -1.230546      5.808761
C        2.185212     -0.051056      3.724541
C        3.530815     -0.447231      3.687960
C        3.251285     -1.612801      5.781884
H        1.289147     -1.556379      6.644435
H        1.793220      0.603002      2.948578
H        3.661924     -2.215204      6.588724
H        5.115672     -1.501525      4.709942
C        4.424931     -0.036301      2.572954
O        5.570488      0.300837      2.841854
N        3.852580     -0.131631      1.317101
H        2.949790     -0.583342      1.263573
